# Supplementary material for: RAGA prevents tumor immune evasion of LUAD by promoting CD47 lysosome degradation
Source: Commun Biol. 2023 Feb 23;6:211. doi: 10.1038/s42003-023-04581-z (PMC9950044; doi:10.1038/s42003-023-04581-z)
Supplement: Supplementary file 3 — Supplementary Data 1 [file 42003_2023_4581_MOESM3_ESM.xlsx]

## Sheet: Figure 1b,d,f,g,i,k
Figure 1b			Figure 1d
shControl	shRAGA#1	shRAGA#2	shControl	shRAGA#1	shRAGA#2
1.00168	0.932009	0.990576	1.0082	0.983607	0.956284
1.03097	0.947156	0.996634	0.956284	1.02186	1.03552
0.967351	1.01885	0.92898	1.03552	1.05464	1.07377
Figure 1f
Days	shControl					shRAGA#1					shRAGA#2
0	0	0	0	0	0	0	0	0	0	0	0	0	0	0	0
6	42.8542	22.3802	0	27.3944	30.1048	115.034	164.343	53.5471	58.3374	50.5274	33.3658	86.597	84.0581	0	43.1728
12	91.8716	39.9265	66.7286	30.6078	54.9188	287.956	238.682	396.271	141.096	163.33	319.939	172.752	231.953	75.4142	100.84
15	121.761	70.692	88.2667	92.4667	52.6338	442.356	410.606	345.789	329.582	196.313	494	428.614	362.178	188.728	157.952
18	191.209	123.493	160.015	244.469	92.2268	665.457	800.144	462.099	375.799	449.788	1134.9	817.968	578.664	375.42	313.769
Figure 1g			Figure 1i			Figure 1k
shControl	shRAGA#1	shRAGA#2	shControl	shRAGA#1	shRAGA#2	shControl	shRAGA#1	shRAGA#2
0.116	0.586	0.608	15.1	6.25	9.09	8.09	4.07	4.2
0.153	0.564	0.413	15	8.27	8.33	8.31	4.05	3.74
0.115	0.251	0.498	16.1	7.5	8.77	8.17	3.77	3.85
0.094	0.352	0.275	17.9	4.08	6.5	8.94	4.3	4.37
0.044	0.262	0.222

## Sheet: Supplemental Figure 1b,d,e
Supplemental Figure 1b			Supplemental Figure 1d			Supplemental Figure 1e
shControl	shRAGA#1	shRAGA#2	shControl	shRAGA#1	shRAGA#2	shControl	shRAGA#1	shRAGA#2
1.00456	1.12756	1.03872	0.876923	1.01538	1.02308	2.46	2.66	5.33
0.908884	1.03872	0.922551	1.00769	1.21538	1.02308	7.39	6.62	2.71
1.08656	0.997722	0.949886	1.11538	1.20769	1.09231	4.76	2.54	2.6
						2.88	4.42	3.44

## Sheet: Figure 2c,e,g,h
Figure 2c			Figure 2e
shControl	shRAGA#1	shRAGA#2	shControl+IGG	shControl+Anti-CD47	shRAGA+IGG	shRAGA+Anti-CD47
0.953054	2.31251	2.25618	13	31.6	5.54	33.1
1.00479	2.86089	2.21364	11.6	31.8	4.82	31.5
1.04215	2.21594	2.98505	11.4	28.5	4.23	32
0.999998	2.24736	2.7007	12.4	27.8	4.17	35.1
Figure 2g
Days	shControl+IGG					shRAGA+IGG					shControl+Anti-CD47					shRAGA+Anti-CD47
0	4	18.2936	32.8688	29.4849	31.7316	58.9834	86.6646	42.0117	43.3653	24.1143	22.3677	25.9578	23.5262	17.2405	20.5829	47.9232	40.9721	46.9223	61.5747	48.2432
7	24.1519	64.4299	57.3352	45.3137	33.9553	154.716	119.814	137.606	128.445	121.6	30.9638	29.3522	24.5624	35.7079	20.2499	94.4959	89.8963	56.7785	61.1412	50.1197
14	93.1989	183.569	167.117	90.0914	90.0472	310.515	370.174	291.064	202.05	189.956	65.1092	45.6907	50.2282	60.5428	33.1914	73.6688	156.028	82.0205	134.124	102.689
21	265.469	169.058	275.943	286.441	161.579	705.467	633.205	595.296	579.151	292.743	115.302	94.7143	72.6446	114.274	51.8783	182.398	131.335	204.914	121.442	133.976
Figure 2h
shControl+IGG	shControl+Anti-CD47	shRAGA+IGG	shRAGA+Anti-CD47
261	108	398	162
250	89	373	158
216	89	373	145
160	84	300	140
138	69	279	130

## Sheet: Supplemental Figure 2a,d
Supplemental Figure 2a			Supplemental Figure 2d
shControl	shRAGA#1	shRAGA#2	shControl	shRAGA#1	shRAGA#2
1	1.80778	2.22146	0.812816	1.14658	0.810752
1	2.49485	2.41786	1.03598	0.908988	1.00231
1	1.93232	2.22003	1.18756	1.1014	1.18045

## Sheet: Figure 3c,e
Figure 3c				Figure 3e
pBabe	RAGA	RAGAGTP	RAGAGDP	pBabe	RAGA	RAGAGTP	RAGAGDP
0.923726	0.58814	0.552895	0.671171	6.86	8.73	10.4	10.8
1.05411	0.615817	0.601978	0.752257	6.77	10.9	10.3	9.58
1.29023	0.56003	0.593546	0.791827	7.06	9.85	11.3	10.1
0.731931	0.634845	0.535164	0.664036	6.9	9.83	8.7	9.53

## Sheet: Supplmental Figure 3a
Supplemental Figure 3a
pBabe	RAGA	RAGA GTP	RAGA GDP
1	0.579694	0.449123	0.644163
1	0.694156	0.617583	0.329397
1	0.123839	0.146519	0.337066

## Sheet: Figure 4b,c
Figure 4b			Figure 4c
HBE	A549	H1299	HBE	A549	H1299
0.17939	0.376146	0.314573	26.9	16.5	8.5
0.095379	0.356119	0.43103	20.6	15.7	11.1
0.21751	0.372619	0.271555	18.2	16	13.5
0.0526599	0.312112	0.339658	25.1	18	14.1
0.115221	0.542079	0.443316	25	15.4	10.1
0.114088	0.444121	0.403483	23.5	13.5	12.1
0.175471	0.348406	0.543789	22.7	16.6	9.7
0.272849	0.443335	0.329404	28.8	12.6	8.6
0.108685	0.594404	0.506571	22	15	11.2
0.169988	0.526098	0.506973	23.5	14.6	10.5

## Sheet: Figure 5b,c,g
Figure 5b		Figure 5c		Figure 5g
shControl	shRAGA	shControl	shRAGA	shControl	shRAGA
0.398233	0.593403	21	12.9	17.4	21
0.576235	0.648075	18.8	12.5	22.5	23.2
0.306616	0.5877	15.7	13.3	15.4	22.9
0.146116	0.64576	20.6	15.5	16	18.6
0.286636	0.614462	19.2	11.6	15.7	22.2
0.535691	0.58013	16.5	16.1	14.9	26.5
0.47933	0.817922	14.5	15	16.6	24.9
0.446588	0.750112	20.5	16.7	15.3	24.7
0.319124	0.699382	15.6	17.3	15.1	29.8
0.313631	0.763562	21.4	14.4	18.8	22.2

## Sheet: Figure 6a-d,f
Figure 6a			Figure 6b			Figure 6c					Figure 6d			Figure 6f
Time (M)	CD47low(n=42)	CD47high(n=42)	Time (M)	RAGAlow(n=42)	RAGAhigh(n=42)	Time (M)	RAGAlowCD47low(n=16)	RAGAlowCD47high(n=26)	RAGAhighCD47low(n=26)	RAGAhighCD47high(n=16)	Time (M)	RAGAlowCD47high(n=26)	RAGAhighCD47low(n=26)	CD47	RAGA
113	0		52	1		52	1				40	1		44.7791	40.5793
34	1		40	1		54	1				2	1		55.6888	1.19668
55	1		7	1		55	1				7	1		36.3219	50.0955
15	1		3	1		35	1				12	1		93.0977	35.0421
67	0		2	1		13	1				78	1		3.30726	51.2318
80	0		12	1		49	1				29	1		0	50.732
40	1		78	1		14	1				15	1		56.2174	6.42184
2	1		29	1		62	1				33	1		42.9877	17.3684
116	0		54	1		59	1				15	1		50.9795	58.6957
62	1		15	1		67	0				33	1		0	64.019
59	1		33	1		74	0				25	1		28.9348	42.142
74	0		15	1		50	1				56	1		0.0224	63.6632
68	0		33	1		14	1				10	1		32.7569	0
57	1		25	1		16	1				3	1		3.66044	23.58
84	0		56	1		39	1				1	1		89.6279	9.28053
6	1		55	1		3	1				21	1		27.6219	19.7069
16	1		10	1		40		1			25	1		16.1811	18.3454
52	1		35	1		2		1			8	1		77.8581	62.3831
14	1		3	1		7		1			29	1		48.8325	88.611
83	0		1	1		12		1			29	1		55.7382	60.6731
30	1		13	1		78		1			65	0		20.37	79.2507
68	0		21	1		29		1			25	1		22.1475	70.0025
50	1		49	1		15		1			75	0		58.8129	89.9554
49	1		14	1		33		1			49	1		64.8955	54.3126
87	0		25	1		15		1			33	1		49.0243	39.5534
48	1		8	1		33		1			121	0		27.3788	79.2463
91	0		29	1		25		1			68		0	4.20292	23.947
15	1		62	1		56		1			52		1	19.2425	60.3196
91	0		59	1		10		1			113		0	91.6326	54.2478
79	0		67	0		3		1			116		0	17.5745	58.4739
39	1		74	0		1		1			68		0	61.3771	30.7761
35	1		29	1		21		1			87		0	29.2248	16.9869
14	1		65	0		25		1			57		1	61.2488	21.3985
14	1		50	1		8		1			48		1	9.81698	35.2801
64	0		25	1		29		1			2		1	8.45941	92.4798
33	1		14	1		29		1			15		1	71.4995	0
49	1		75	0		65		0			34		1	8.18703	58.9826
39	1		49	1		25		1			91		0	13.0526	84.7828
13	1		16	1		75		0			40		1	28.1891	106.562
52	1		33	1		49		1			64		0	1.52063	70.502
54	1		121	0		33		1			49		1	69.7536	5.42509
38	1		39	1		121		0			14		1	23.7981	16.1554
65		0	68		0	68			0		91		0	22.4295	94.7081
64		0	39		1	52			1		80		0	62.8951	19.9846
8		1	52		1	113			0		83		0	28.6112	72.6264
1		1	38		1	116			0		30		1	71.8046	46.5802
21		1	113		0	68			0		6		1	54.9154	68.6237
121		0	116		0	87			0		79		0	81.9665	0
29		1	27		1	57			1		84		0	45.4592	89.3711
12		1	17		1	48			1		39		1	80.1963	33.0708
24		1	68		0	2			1		33		1	10.999	49.5337
92		0	87		0	15			1		15		1	42.116	16.8349
33		1	39		1	34			1					4.55327	27.3393
39		1	57		1	91			0					33.6307	4.66135
58		1	48		1	40			1					12.8137	31.1023
78		1	57		1	64			0					65.8611	0
57		1	2		1	49			1					78.6133	72.9838
33		1	13		1	14			1					21.5495	108.961
62		0	15		1	91			0					22.8138	98.1121
15		1	34		1	80			0					76.0368	0
29		1	58		1	83			0					45.0031	1.71234
25		1	91		0	30			1					14.3489	56.2606
25		1	40		1	6			1					74.1271	92.2091
10		1	64		0	79			0					16.1808	30.4035
17		1	49		1	84			0					78.4557	9.48375
3		1	12		1	39			1					7.82592	45.1821
15		1	14		1	33			1					80.331	7.50383
40		1	91		0	15			1					0.209953	25.8133
39		1	64		0	39				1				63.6834	15.4496
3		1	80		0	38				1				13.5599	85.8684
72		1	83		0	27				1				37.4601	30.3424
2		1	30		1	17				1				0	10.6416
2		1	92		0	39				1				27.7091	70.7952
13		1	62		0	57				1				40.2707	82.0849
29		1	24		1	13				1				78.087	27.4716
25		1	72		1	58				1				56.3939	88.6975
12		1	15		1	12				1				73.7904	16.3064
56		1	2		1	64				0				78.8908	9.51622
75		0	6		1	92				0				8.44398	97.202
15		1	79		0	62				0				1.21586	83.5451
7		1	84		0	24				1				74.0749	89.6642
33		1	39		1	72				1				45.0294	0.04266
27		1	33		1	15				1				2.17285	61.7058
49		1	15		1	2				1				41.1102	21.078
